# Supplementary material for: Effect of high-intensity versus low-intensity praziquantel treatment on HIV disease progression in HIV and Schistosoma mansoni co-infected patients: a randomised controlled trial
Source: Wellcome Open Res. 2019 Apr 3;3:81. Originally published 2018 Jul 5. [Version 2] doi: 10.12688/wellcomeopenres.14683.2 (PMC6241569; doi:10.12688/wellcomeopenres.14683.2)
Supplement: Supplementary file 1 [file wellcomeopenres-3-16601-s0000.tgz]

Archive with 1 entries (1 files):
- 08a2e2b3-675d-4a16-9997-f70e7fabc0e4.doc
